# Supplementary material for: Graph-guided adaptive companding for PAPR reduction in power-domain NOMA systems
Source: PLoS One. 2026 May 21;21(5):e0349671. doi: 10.1371/journal.pone.0349671 (PMC13193346; doi:10.1371/journal.pone.0349671)
Supplement: S1 Data — (ZIP) [file pone.0349671.s001.zip]

Archive with 6 entries (5 files):
- dataset/
- dataset/data-a.docx
- dataset/ERROR_Raw-Data_figs_789.m
- dataset/fig 3 64 sub.jpg
- dataset/GGAC_Raw_Data.mat
- dataset/GGAC_Supporting_Data.xlsx
