# Supplementary material for: Graph-guided adaptive companding for PAPR reduction in power-domain NOMA systems
Source: PLoS One. 2026 May 21;21(5):e0349671. doi: 10.1371/journal.pone.0349671 (PMC13193346; doi:10.1371/journal.pone.0349671)
Supplement: S1 Data — (ZIP) [file pone.0349671.s001.zip › dataset/ERROR_Raw-Data_figs_789.m]

clc;
clear;

%% =========================
%% Common SNR Vectors
%% =========================
Fig7.SNR_dB = (0:2:24)';
FigX.SNR_dB = (0:2:26)';
FigY.SNR_dB = (0:2:24)';

%% =========================
%% Fig 7 Data
%% =========================
Fig7.Pd_NOMA = [3.5e-1 2.8e-1 2.2e-1 1.7e-1 1.3e-1 1.0e-1 7.5e-2 5.5e-2 3.5e-2 2.0e-2 1.0e-2 4.0e-3 1.0e-4]';
Fig7.Fixed_Mu = [3.4e-1 2.6e-1 2.0e-1 1.5e-1 1.1e-1 8.0e-2 5.5e-2 3.8e-2 2.2e-2 1.1e-2 4.0e-3 1.0e-3 5.0e-5]';
Fig7.SLM = [3.3e-1 2.5e-1 1.9e-1 1.4e-1 1.0e-1 7.0e-2 4.5e-2 2.8e-2 1.5e-2 6.0e-3 2.0e-3 5.0e-4 1.0e-5]';
Fig7.PTS = [3.2e-1 2.4e-1 1.8e-1 1.2e-1 8.5e-2 5.5e-2 3.5e-2 2.0e-2 1.0e-2 3.5e-3 1.0e-3 2.0e-4 1.0e-6]';
Fig7.PTS_PSO = [3.1e-1 2.2e-1 1.6e-1 1.0e-1 7.0e-2 4.0e-2 2.5e-2 1.2e-2 5.5e-3 2.0e-3 5.0e-4 1.0e-4 1.0e-6]';
Fig7.Autoencoder = [3.0e-1 2.0e-1 1.4e-1 8.5e-2 5.5e-2 3.0e-2 1.5e-2 7.0e-3 3.0e-3 1.0e-3 2.0e-4 5.0e-5 1.0e-6]';
Fig7.ML_RNN = [2.9e-1 1.8e-1 1.2e-1 6.5e-2 3.5e-2 1.8e-2 8.0e-3 3.0e-3 1.0e-3 3.0e-4 8.0e-5 2.0e-5 1.0e-6]';
Fig7.Proposed = [2.8e-1 1.5e-1 9.0e-2 4.0e-2 1.5e-2 5.0e-3 1.0e-3 2.0e-4 5.0e-5 1.0e-5 1.0e-6 1.0e-7 1.0e-8]';

%% =========================
%% Fig X Data
%% =========================
FigX.Pd_NOMA = [3.5e-1 3.0e-1 2.6e-1 2.2e-1 1.9e-1 1.6e-1 1.3e-1 1.0e-1 7.5e-2 5.5e-2 3.5e-2 2.0e-2 1.0e-2 3.0e-4]';
FigX.Fixed_Mu = [3.4e-1 2.9e-1 2.5e-1 2.1e-1 1.7e-1 1.4e-1 1.1e-1 8.5e-2 6.0e-2 4.0e-2 2.2e-2 1.0e-2 4.0e-3 1.0e-4]';
FigX.SLM = [3.3e-1 2.8e-1 2.3e-1 1.9e-1 1.5e-1 1.2e-1 9.0e-2 6.5e-2 4.0e-2 2.2e-2 1.1e-2 4.0e-3 1.5e-3 1.0e-5]';
FigX.PTS = [3.2e-1 2.7e-1 2.2e-1 1.8e-1 1.4e-1 1.0e-1 7.0e-2 4.5e-2 2.5e-2 1.2e-2 5.0e-3 1.5e-3 3.0e-5 1.0e-6]';
FigX.PTS_PSO = [3.1e-1 2.6e-1 2.1e-1 1.6e-1 1.2e-1 8.0e-2 5.0e-2 2.8e-2 1.4e-2 6.0e-3 2.0e-3 4.0e-4 1.0e-5 1.0e-7]';
FigX.Autoencoder = [3.0e-1 2.5e-1 2.0e-1 1.5e-1 1.1e-1 7.0e-2 3.8e-2 1.8e-2 8.0e-3 3.0e-3 1.0e-3 1.0e-4 1.0e-6 1.0e-8]';
FigX.ML_RNN = [2.9e-1 2.3e-1 1.8e-1 1.2e-1 7.5e-2 4.0e-2 1.8e-2 7.0e-3 2.5e-3 8.0e-4 2.0e-4 2.0e-5 1.0e-7 1.0e-9]';
FigX.Proposed = [2.8e-1 2.1e-1 1.5e-1 8.5e-2 3.5e-2 1.0e-2 3.0e-3 8.0e-4 1.5e-4 2.0e-5 1.0e-6 1.0e-7 1.0e-8 1.0e-10]';

%% =========================
%% Fig Y Data
%% =========================
FigY.Pd_NOMA = [3.5e-1 3.1e-1 2.7e-1 2.3e-1 2.0e-1 1.7e-1 1.4e-1 1.1e-1 8.5e-2 6.0e-2 4.0e-2 2.5e-2 1.2e-2]';
FigY.Fixed_Mu = [3.4e-1 3.0e-1 2.6e-1 2.2e-1 1.8e-1 1.5e-1 1.2e-1 9.0e-2 6.5e-2 4.5e-2 2.8e-2 1.5e-2 5.0e-4]';
FigY.SLM = [3.3e-1 2.9e-1 2.4e-1 2.0e-1 1.6e-1 1.3e-1 1.0e-1 7.5e-2 5.0e-2 3.0e-2 1.5e-2 6.0e-3 1.0e-4]';
FigY.PTS = [3.2e-1 2.8e-1 2.3e-1 1.9e-1 1.5e-1 1.2e-1 8.5e-2 5.5e-2 3.2e-2 1.5e-2 7.0e-3 2.0e-3 1.0e-5]';
FigY.PTS_PSO = [3.1e-1 2.7e-1 2.2e-1 1.7e-1 1.3e-1 9.0e-2 6.0e-2 3.5e-2 1.8e-2 8.0e-3 3.0e-3 5.0e-4 1.0e-6]';
FigY.Autoencoder = [3.0e-1 2.5e-1 2.0e-1 1.5e-1 1.1e-1 7.0e-2 3.8e-2 1.8e-2 7.5e-3 2.5e-3 8.0e-4 1.0e-4 1.0e-6]';
FigY.ML_RNN = [2.9e-1 2.3e-1 1.8e-1 1.2e-1 7.0e-2 3.5e-2 1.5e-2 5.5e-3 1.8e-3 5.0e-4 1.0e-4 1.0e-5 1.0e-7]';
FigY.Proposed = [2.8e-1 2.1e-1 1.5e-1 8.0e-2 3.0e-2 8.0e-3 2.0e-3 5.0e-4 1.0e-4 1.0e-5 1.0e-6 1.0e-7 1.0e-9]';

%% =========================
%% Store in single structure
%% =========================
combined.Fig7 = Fig7;
combined.FigX = FigX;
combined.FigY = FigY;

combined.labels = {'PD-NOMA','Fixed Mu-law','SLM','PTS','PTS-PSO','Autoencoder','ML (RNN)','Proposed'};

%% Save
save('Combined_BER_PD_NOMA.mat','combined');

disp('Combined MAT file created successfully.');
