# Supplementary material for: Graph-guided adaptive companding for PAPR reduction in power-domain NOMA systems
Source: PLoS One. 2026 May 21;21(5):e0349671. doi: 10.1371/journal.pone.0349671 (PMC13193346; doi:10.1371/journal.pone.0349671)
Supplement: S1 Data — (ZIP) [file pone.0349671.s001.zip › dataset/GGAC_Supporting_Data.xlsx]

## Sheet: PAPR_Data
Method	512 Subcarriers (dB)	256 Subcarriers (dB)	128 Subcarriers (dB)
Conventional PD-NOMA	12.8	12.6	9.8
μ-law Companding	11.6	10.8	8.6
SLM	10.8	9.8	7.4
PTS	10	8.6	6.4
PTS-PSO	8.8	7.2	5.6
Autoencoder	6.2	5.6	4.6
ML (RNN)	5.2	4.4	3.6
Proposed GGAC	3.9	2.6	1.4

## Sheet: BER_Data
Method	SNR @ BER=1e-3 (512 SC)	SNR @ BER=1e-3 (256 SC)
Conventional	18.5	18
μ-law	16.8	16
SLM	15.6	15
PTS	14.8	14
PTS-PSO	13.6	13
Autoencoder	12.4	12
ML (RNN)	11.2	11
Proposed GGAC	9.2	10

## Sheet: SINR_Data
SNR (dB)	Conventional	μ-law	SLM	PTS	PTS-PSO	Autoencoder	ML (RNN)	GGAC
0	-7	-5	-4	-3	-2	-1	0	0
30	22	24	25	26	27	26	27	28-29

## Sheet: PSD_Data
Method	In-band PSD (dB/Hz)	OOB Suppression
Conventional	-15	Poor
μ-law	-25	Moderate
SLM	-30	Good
PTS	-35	Better
PTS-PSO	-40	Strong
Autoencoder	-45	Very strong
ML (RNN)	-50	Excellent
Proposed GGAC	-55 to -60	Best (~ -90 dB edges)

## Sheet: BER_30% error
SNR_dB	PD-NOMA	Fixed Mu-law	SLM	PTS	PTS-PSO	Autoencoder	ML (RNN)	Proposed
0	0.35	0.34	0.33	0.32	0.31	0.3	0.29	0.28
2	0.28	0.26	0.25	0.24	0.22	0.2	0.18	0.15
4	0.22	0.2	0.19	0.18	0.16	0.14	0.12	0.09
6	0.17	0.15	0.14	0.12	0.1	0.085	0.065	0.04
8	0.13	0.11	0.1	0.085	0.07	0.055	0.035	0.015
10	0.1	0.08	0.07	0.055	0.04	0.03	0.018	0.005
12	0.075	0.055	0.045	0.035	0.025	0.015	0.008	0.001
14	0.055	0.038	0.028	0.02	0.012	0.007	0.003	0.0002
16	0.035	0.022	0.015	0.01	0.0055	0.003	0.001	5e-05
18	0.02	0.011	0.006	0.0035	0.002	0.001	0.0003	1e-05
20	0.01	0.004	0.002	0.001	0.0005	0.0002	8e-05	1e-06
22	0.004	0.001	0.0005	0.0002	0.0001	5e-05	2e-05	1e-07
24	0.0001	5e-05	1e-05	1e-06	1e-06	1e-06	1e-06	1e-08

## Sheet: BER_20% error
SNR_dB	PD-NOMA	Fixed Mu-law	SLM	PTS	PTS-PSO	Autoencoder	ML (RNN)	Proposed
0	0.35	0.34	0.33	0.32	0.31	0.3	0.29	0.28
2	0.3	0.29	0.28	0.27	0.26	0.25	0.23	0.21
4	0.26	0.25	0.23	0.22	0.21	0.2	0.18	0.15
6	0.22	0.21	0.19	0.18	0.16	0.15	0.12	0.085
8	0.19	0.17	0.15	0.14	0.12	0.11	0.075	0.035
10	0.16	0.14	0.12	0.1	0.08	0.07	0.04	0.01
12	0.13	0.11	0.09	0.07	0.05	0.038	0.018	0.003
14	0.1	0.085	0.065	0.045	0.028	0.018	0.007	0.0008
16	0.075	0.06	0.04	0.025	0.014	0.008	0.0025	0.00015
18	0.055	0.04	0.022	0.012	0.006	0.003	0.0008	2e-05
20	0.035	0.022	0.011	0.005	0.002	0.001	0.0002	1e-06
22	0.02	0.01	0.004	0.0015	0.0004	0.0001	2e-05	1e-07
24	0.01	0.004	0.0015	3e-05	1e-05	1e-06	1e-07	1e-08
26	0.0003	0.0001	1e-05	1e-06	1e-07	1e-08	1e-09	1e-10

## Sheet: SIC-Interface-error
SNR_dB	PD-NOMA	Fixed Mu-law	SLM	PTS	PTS-PSO	Autoencoder	ML (RNN)	Proposed
0	0.35	0.34	0.33	0.32	0.31	0.3	0.29	0.28
2	0.31	0.3	0.29	0.28	0.27	0.25	0.23	0.21
4	0.27	0.26	0.24	0.23	0.22	0.2	0.18	0.15
6	0.23	0.22	0.2	0.19	0.17	0.15	0.12	0.08
8	0.2	0.18	0.16	0.15	0.13	0.11	0.07	0.03
10	0.17	0.15	0.13	0.12	0.09	0.07	0.035	0.008
12	0.14	0.12	0.1	0.085	0.06	0.038	0.015	0.002
14	0.11	0.09	0.075	0.055	0.035	0.018	0.0055	0.0005
16	0.085	0.065	0.05	0.032	0.018	0.0075	0.0018	0.0001
18	0.06	0.045	0.03	0.015	0.008	0.0025	0.0005	1e-05
20	0.04	0.028	0.015	0.007	0.003	0.0008	0.0001	1e-06
22	0.025	0.015	0.006	0.002	0.0005	0.0001	1e-05	1e-07
24	0.012	0.0005	0.0001	1e-05	1e-06	1e-06	1e-07	1e-09
